# Supplementary material for: Hotspot analysis by confocal microscopy can help to differentiate challenging melanocytic skin lesions
Source: PLoS One. 2022 Feb 14;17(2):e0263819. doi: 10.1371/journal.pone.0263819 (PMC8843198; doi:10.1371/journal.pone.0263819)
Supplement: S1 Table — (XLSX) [file pone.0263819.s001.xlsx]

## Sheet: Sheet1
Case Number	Eccentric pigmentation (absent = 0; present = 1)	Abrupt network loss (absent = 0; present = 1)	Blue-white veil (absent = 0; present = 1)	Multiple brown dots and globules (absent = 0; present = 1)	Black globules (absent = 0; present = 1)	Globules classification (absent = 0; regular =1; irregular = 2)	Pseudopods (absent = 0; present = 1)	Radiated streaks (absent = 0; present = 1)	Depigmentation (absent = 0; present = 1)	Multiple colors (absent = 0; present = 1)	Peppering (absent = 0; present = 1)	Enlarged / atypical pigmentary network (absent = 0; present = 1)	Poorly defined network (absent = 0; present = 1)	Inverted network (absent = 0; present = 1)	Excoriation (absent = 0; present = 1)	Histopathological diagnosis
1	0	0	0	1	0	2	0	0	0	0	0	0	1	0	0	common nevus
2	1	0	0	1	0	2	0	0	0	0	0	0	1	0	0	melanoma
3	1	1	0	0	0	0	0	0	0	0	0	1	0	0	0	common nevus
4	0	0	0	0	0	0	0	0	0	0	0	0	1	0	0	atypical nevus
5	0	0	0	1	1	1	0	0	0	0	0	0	0	0	0	common nevus
6	0	1	0	1	0	1	0	0	0	1	1	0	1	0	0	atypical nevus
7	0	1	0	1	1	2	0	0	0	1	0	1	0	0	0	common nevus
8	1	1	0	1	0	2	0	0	0	0	0	1	1	0	0	atypical nevus
9	0	1	0	1	0	2	0	0	0	0	0	1	0	0	0	common nevus
10	0	0	0	1	0	1	0	0	0	0	0	0	1	0	1	common nevus
11	0	0	0	0	0	0	0	0	0	0	1	1	1	0	0	atypical nevus
12	0	0	0	1	0	2	0	0	0	0	0	0	0	0	0	common nevus
13	0	0	0	1	0	2	0	0	0	0	0	0	0	0	0	common nevus
14	0	1	0	1	1	2	0	0	0	1	0	1	0	0	0	melanoma
15	0	0	0	0	0	0	0	0	0	0	0	0	1	0	0	common nevus
16	0	0	0	1	0	2	0	0	0	0	0	0	1	0	0	common nevus
17	0	0	0	0	1	2	0	0	1	1	1	1	0	0	0	atypical nevus
18	0	0	0	0	1	2	0	0	0	0	0	1	0	0	0	melanoma
19	1	0	0	0	0	0	0	0	0	0	1	0	1	0	0	common nevus
20	1	1	0	0	0	0	0	0	0	0	0	1	0	0	0	atypical nevus
21	0	0	0	0	0	0	0	0	0	0	0	1	1	0	0	common nevus
22	0	0	0	1	1	2	0	0	0	1	0	0	1	0	0	melanoma
23	0	0	0	0	0	0	0	0	0	1	0	1	0	0	0	common nevus
24	0	1	0	0	0	0	0	0	0	1	1	1	1	0	0	melanoma
25	0	0	0	0	0	0	0	0	0	0	1	0	1	0	0	atypical nevus
26	0	0	0	0	0	0	0	0	0	0	1	0	1	0	0	melanoma
27	0	0	0	1	1	2	0	0	0	0	0	0	1	0	0	atypical nevus
28	0	0	0	0	0	0	0	0	0	0	0	1	0	0	0	common nevus
29	1	0	0	0	0	0	0	0	0	0	0	1	1	0	0	atypical nevus
30	1	0	1	0	0	0	0	0	0	0	1	1	0	0	0	atypical nevus
31	0	0	0	1	1	2	0	0	0	0	0	0	1	0	0	common nevus
32	0	1	0	0	0	0	0	0	0	0	0	1	0	0	0	common nevus
33	0	0	0	1	0	1	0	0	0	0	0	0	1	0	0	atypical nevus
34	0	0	0	1	0	2	0	0	0	0	0	0	1	0	0	atypical nevus
35	0	0	0	0	0	0	0	0	0	0	0	0	0	1	0	melanoma
36	0	0	0	1	1	2	0	0	0	0	0	0	1	0	0	atypical nevus
37	0	0	0	0	0	0	0	0	0	0	0	1	0	0	0	atypical nevus
38	0	0	0	1	1	1	0	0	0	0	0	0	1	0	0	atypical nevus
39	0	0	0	0	0	0	0	0	0	0	0	1	0	0	0	melanoma
40	0	0	0	0	0	0	0	0	0	0	0	1	0	0	0	atypical nevus
41	1	1	0	1	0	1	0	0	0	0	0	1	0	0	0	common nevus
42	1	1	0	1	1	2	0	0	0	0	1	0	1	0	0	atypical nevus
43	0	0	0	0	0	0	0	0	0	0	0	1	1	0	0	melanoma
44	0	0	0	0	0	0	0	0	0	0	1	1	0	0	0	atypical nevus
45	1	0	0	1	0	2	0	0	0	0	0	0	1	0	0	melanoma
46	0	0	0	0	0	0	0	1	0	0	1	1	1	0	0	atypical nevus
47	0	0	0	0	0	0	0	0	0	0	0	0	1	0	0	atypical nevus
48	0	0	0	0	0	0	0	0	0	0	0	0	1	0	0	common nevus
49	0	0	0	0	0	0	0	0	0	0	0	1	1	0	0	melanoma
50	0	0	0	0	0	0	0	0	0	0	0	1	1	0	0	common nevus
51	0	0	0	0	0	0	0	0	0	0	0	0	1	0	0	atypical nevus
52	0	0	0	1	0	1	0	0	0	0	1	0	1	0	0	common nevus
53	0	0	0	0	0	0	0	0	0	0	1	0	1	0	0	common nevus
54	0	0	0	0	0	0	0	0	0	0	0	0	1	0	0	melanoma
55	0	0	0	0	0	0	0	0	0	0	0	1	1	0	0	melanoma
56	0	1	0	1	0	2	0	0	0	0	0	0	1	0	0	atypical nevus
57	0	0	0	0	0	0	0	0	0	0	0	1	1	0	0	atypical nevus
58	0	0	0	1	0	2	0	0	0	0	0	0	1	0	0	atypical nevus
59	0	0	0	0	0	0	0	0	0	0	1	1	1	0	0	atypical nevus
60	0	0	0	0	0	0	0	0	0	1	1	1	1	0	0	melanoma
61	1	0	0	0	0	0	0	0	0	0	0	1	1	0	0	common nevus
62	0	0	0	0	0	0	0	0	0	0	0	1	1	1	0	atypical nevus
63	0	0	0	1	1	2	0	0	0	0	1	0	1	0	0	common nevus
64	0	1	0	0	0	0	0	0	0	0	1	1	0	0	0	melanoma
65	0	0	0	0	1	0	0	0	0	0	0	0	1	0	0	common nevus
66	0	0	0	1	1	2	0	0	0	0	0	0	1	0	0	atypical nevus
67	0	0	0	0	0	0	0	0	0	1	1	0	1	0	0	melanoma
68	0	0	0	0	0	0	0	0	0	0	1	0	1	0	0	atypical nevus
69	0	0	0	1	0	2	0	0	0	0	0	0	1	0	0	atypical nevus
70	0	0	0	0	0	0	0	0	0	0	1	0	1	0	0	common nevus
71	0	0	0	0	0	0	0	0	0	0	0	0	1	0	0	common nevus
72	1	1	0	0	0	0	0	0	0	0	1	1	1	0	0	melanoma
73	0	0	0	1	0	2	0	0	0	0	0	0	1	0	0	common nevus
74	1	0	0	0	0	0	0	0	0	0	0	1	1	0	0	common nevus
75	1	0	0	0	0	0	0	0	0	0	0	1	0	0	0	melanoma
76	0	0	0	0	0	0	0	0	0	0	0	1	1	0	0	atypical nevus
77	0	0	0	1	0	2	0	0	0	1	0	0	1	0	0	atypical nevus
78	0	0	0	1	0	0	0	0	1	0	1	1	1	0	0	atypical nevus
79	0	0	0	1	0	0	0	0	0	0	0	1	1	0	0	atypical nevus
80	0	0	0	0	0	0	0	0	0	0	0	1	1	0	0	atypical nevus
81	0	0	0	0	0	0	0	0	0	0	0	1	1	0	0	atypical nevus
82	0	0	0	0	0	0	0	0	0	1	1	1	1	0	0	melanoma
83	0	0	0	0	0	0	0	0	0	0	0	1	0	0	0	atypical nevus
84	0	0	1	0	0	0	0	0	0	1	1	1	1	0	0	atypical nevus
85	0	0	0	0	0	0	0	0	0	1	1	0	1	0	0	atypical nevus
86	0	0	0	0	0	0	0	0	0	0	0	0	1	0	0	atypical nevus
87	0	0	0	0	0	0	0	0	0	0	0	1	0	0	0	atypical nevus
88	0	0	0	1	0	2	0	0	0	1	1	1	1	0	0	melanoma
89	0	0	0	0	0	0	0	0	0	1	1	0	1	0	0	atypical nevus
90	1	0	0	0	0	0	0	0	0	0	0	1	0	0	0	atypical nevus
91	0	0	0	0	0	0	0	0	0	0	0	1	1	0	0	common nevus
92	1	0	0	0	0	0	0	0	0	0	0	1	1	0	0	common nevus
93	0	0	0	0	0	0	0	0	1	0	1	0	1	0	0	common nevus
94	0	0	0	0	0	0	0	0	0	0	0	0	1	0	0	atypical nevus
95	0	0	0	0	0	0	0	0	1	0	1	1	1	0	0	atypical nevus
96	0	0	0	0	0	0	0	0	1	0	1	1	0	0	0	melanoma
97	1	0	0	0	0	0	0	0	0	0	0	0	1	1	0	atypical nevus
98	0	0	0	0	0	0	0	0	0	0	0	1	0	0	0	atypical nevus
99	0	0	0	0	0	0	0	0	0	0	0	1	0	0	0	atypical nevus
100	0	0	0	1	0	2	0	0	0	0	0	1	0	0	0	atypical nevus
101	0	0	0	0	0	0	0	0	1	0	0	1	1	0	0	melanoma
102	0	0	0	0	0	0	0	0	1	0	0	1	0	1	0	atypical nevus
103	0	0	0	0	0	0	0	0	0	0	1	0	1	0	0	atypical nevus
104	0	0	0	0	0	0	0	0	1	1	1	1	1	0	0	melanoma
105	0	0	0	0	0	0	0	0	0	1	1	1	1	0	0	melanoma
106	1	0	0	0	0	0	0	0	0	0	0	1	0	0	0	atypical nevus
107	0	0	0	1	0	1	0	0	0	0	0	1	0	0	0	atypical nevus
108	0	0	0	0	0	0	0	0	0	0	0	0	1	0	0	melanoma
109	0	0	0	1	0	2	0	0	0	0	0	0	0	1	0	atypical nevus
110	0	0	0	1	0	0	0	0	0	0	0	1	0	0	0	melanoma
