# Supplementary material for: Hotspot analysis by confocal microscopy can help to differentiate challenging melanocytic skin lesions
Source: PLoS One. 2022 Feb 14;17(2):e0263819. doi: 10.1371/journal.pone.0263819 (PMC8843198; doi:10.1371/journal.pone.0263819)
Supplement: S2 Table — (XLSX) [file pone.0263819.s002.xlsx]

## Sheet: Confocal Features
Case Number	Honeycomb (typical = 0; atypical = 1)	Atypical cells (pagetoids and/or dendritic) at epidermis (absent = 0; present = 1)	Round nucleated cells (pagetoids) at epidermis (absence = 0; present =1)2	Dendritic cells at epidermis (absence = 0; present =1)	Hotspot at epidermis (absent = 0; ≤ 10 cells = 1; > 10 cells = 2)	Hotspot location at epidermis (absent = 0; central = 1; peripheral = 2)	Cobblestone (absent = 0; typical = 1; atypical = 2)	Papillae at DEJ (edged = 0; nonedged = 1)	General atypia at DEJ (absent = 0; present = 1)	Meshwork (absent = 0; present and no atypical cells = 1; present and with atypical cells = 2)	Atypical cells at DEJ (absent = 0; present = 1)	Atypical dendritic cells at DEJ (absent = 0; present = 1)	Atypical round nucleated cells at DEJ (absent = 0; present = 1)	Hotspot at DEJ (absent = 0; ≤ 10 cells = 1; > 10 cells = 2)	Hotspot location at DEJ (absent = 0; central = 1; peripheral = 2)	Junctional nests (absent = 0; present = 1)	Dense (homogeneous) nests (absent = 0; present = 1)	Dense and sparse nests (absent = 0; present = 1)	Nests with atypical cells (absent = 0; present = 1)	Peripheral nests (absent = 0; present = 1)	Sheet of cells (absent = 0; present = 1)	Mitochondria sign (absent = 0; present = 1)	Short interconnects ("bananas") (absent = 0; present = 1)	Round (inflammatory) cells at dermis (absent = 0; present = 1)	Melanophages (absent = 0; present = 1)	Isolated melanophages (absent = 0; present = 1)	Melanophages clusters (absent = 0; present = 1)	Collagen fibers (cross-linked = 0; bundled = 1)	Histopathological diagnosis
1	0	0	0	0	0	0	1	0	0	0	0	0	0	0	0	1	1	0	0	1	0	0	0	0	0	0	0	0	common nevus
2	1	1	1	0	1	2	1	1	1	0	1	0	1	1	2	0	0	1	1	1	0	0	0	1	0	0	0	0	melanoma
3	0	0	0	0	0	0	1	0	0	1	0	0	0	0	0	0	0	0	0	0	0	0	0	0	0	0	0	0	common nevus
4	1	0	0	0	0	0	2	1	1	0	1	1	0	2	2	1	1	0	0	1	0	0	1	1	0	0	0	0	atypical nevus
5	0	0	0	0	0	0	1	0	0	0	0	0	0	0	0	1	1	0	0	1	0	0	0	0	0	0	0	0	common nevus
6	1	1	0	1	2	1	2	1	1	0	1	1	0	2	1	1	0	1	1	1	1	0	0	1	1	1	1	1	atypical nevus
7	0	0	0	0	0	0	1	0	0	0	0	0	0	0	0	0	0	1	0	1	0	0	0	0	0	0	0	0	common nevus
8	0	1	1	0	2	1	2	1	1	0	1	0	1	2	2	0	0	1	1	1	0	0	0	1	0	0	0	0	atypical nevus
9	0	1	0	1	1	2	1	0	0	1	0	0	0	0	0	1	1	1	0	1	0	0	1	0	0	0	0	0	common nevus
10	0	1	0	1	1	1	1	0	0	0	0	0	0	0	0	0	1	0	0	1	0	0	0	1	1	1	0	0	common nevus
11	0	0	0	0	0	0	1	1	0	1	0	0	0	0	0	0	1	0	0	1	0	0	0	1	1	1	0	0	atypical nevus
12	0	0	0	0	0	0	1	0	0	1	0	0	0	0	0	1	1	1	0	1	0	0	0	0	0	0	0	0	common nevus
13	0	0	0	0	0	0	1	0	0	1	0	0	0	0	0	1	1	1	0	0	0	0	0	0	0	0	0	0	common nevus
14	0	1	0	1	1	1	2	1	1	2	1	1	0	0	0	1	1	1	0	0	0	1	1	0	0	0	0	0	melanoma
15	0	0	0	0	0	0	1	0	0	1	0	0	0	0	0	1	0	0	0	0	0	0	0	0	0	0	0	0	common nevus
16	0	0	0	0	0	0	0	0	0	1	0	0	0	0	0	1	0	1	0	0	0	0	0	0	0	0	0	0	common nevus
17	1	1	1	1	2	1	2	1	1	2	0	0	0	0	0	1	1	1	1	0	1	0	0	1	1	1	1	0	atypical nevus
18	0	1	0	1	2	1	2	1	1	0	1	1	0	2	1	1	1	1	1	0	0	0	0	0	0	0	0	0	melanoma
19	0	0	0	0	0	0	1	1	0	0	0	0	0	0	0	0	0	1	0	0	0	0	0	1	1	1	0	0	common nevus
20	0	1	0	1	1	2	1	0	1	1	1	1	0	2	1	1	0	0	0	0	0	1	0	0	1	1	0	0	atypical nevus
21	0	1	0	1	1	1	1	1	1	1	1	1	0	1	1	1	0	0	0	0	0	0	0	1	0	0	0	0	common nevus
22	0	0	0	0	0	0	1	0	1	0	1	1	0	1	1	0	1	1	0	1	0	0	0	1	1	1	0	0	melanoma
23	0	0	0	0	0	0	1	0	0	1	0	0	0	0	0	0	0	0	0	0	0	0	0	0	0	0	0	0	common nevus
24	0	1	0	1	1	2	2	0	1	1	1	1	0	2	2	1	0	0	0	0	0	0	0	1	1	1	1	0	melanoma
25	0	0	0	0	0	0	1	1	0	0	0	0	0	0	0	1	0	0	0	0	0	0	0	1	1	1	1	0	atypical nevus
26	0	0	0	0	0	0	1	1	1	2	0	0	0	0	0	1	0	0	0	0	0	0	0	1	1	1	0	0	melanoma
27	1	1	0	1	2	1	2	1	1	2	0	0	0	0	0	1	0	1	0	1	0	0	0	1	1	1	0	0	atypical nevus
28	0	0	0	0	0	0	1	0	0	0	0	0	0	0	0	0	0	0	0	0	0	0	0	0	0	0	0	0	common nevus
29	0	0	0	0	0	0	1	0	0	1	0	0	0	0	0	1	0	0	0	0	0	0	0	1	0	0	0	0	atypical nevus
30	0	0	0	0	0	0	1	0	0	1	0	0	0	0	0	1	0	0	0	0	0	0	0	1	1	1	1	0	atypical nevus
31	0	0	0	0	0	0	1	0	0	1	0	0	0	0	0	1	1	1	0	0	0	0	0	1	1	1	0	0	common nevus
32	0	0	0	0	0	0	1	0	0	1	0	0	0	0	0	1	1	1	0	0	0	0	0	1	1	1	0	0	common nevus
33	0	0	0	0	0	0	1	0	0	0	0	0	0	0	0	1	1	1	0	1	0	0	1	1	1	1	0	0	atypical nevus
34	0	0	0	0	0	0	1	0	0	1	0	0	0	0	0	1	1	0	0	1	0	0	0	0	0	0	0	0	atypical nevus
35	1	1	0	1	2	2	1	0	1	2	0	0	0	0	0	1	0	1	1	1	0	0	0	1	0	0	0	1	melanoma
36	0	0	0	0	0	0	1	1	0	0	0	0	0	0	0	1	0	1	0	1	0	0	0	1	0	0	0	0	atypical nevus
37	0	1	0	1	1	2	2	1	1	0	1	1	0	1	2	1	0	1	0	0	0	0	0	0	0	0	0	0	atypical nevus
38	0	0	0	0	0	0	1	1	1	1	1	0	1	2	0	1	1	1	0	1	0	0	1	1	1	1	1	0	atypical nevus
39	0	1	1	0	1	1	2	0	1	0	1	0	1	2	1	1	0	1	0	0	0	0	1	1	0	0	0	0	melanoma
40	0	1	0	1	1	1	1	0	0	1	0	0	0	0	0	1	0	0	0	0	0	0	1	0	0	0	0	0	atypical nevus
41	0	0	0	0	0	0	1	0	0	1	0	0	0	0	0	1	0	0	0	0	0	0	0	0	0	0	0	0	common nevus
42	1	1	0	1	1	1	1	0	0	0	0	0	0	0	1	1	0	1	0	1	0	0	0	1	0	0	0	0	atypical nevus
43	0	1	0	1	1	1	2	1	1	1	1	1	0	1	1	1	0	1	1	1	0	0	0	1	0	0	0	0	melanoma
44	0	1	0	1	1	1	2	0	1	1	1	1	0	1	0	0	1	0	0	0	0	0	0	0	0	0	0	0	atypical nevus
45	0	1	1	0	1	1	1	1	1	0	1	0	1	2	1	1	0	1	1	0	0	0	1	0	0	0	0	0	melanoma
46	0	1	0	1	2	1	1	1	1	2	0	0	0	0	0	1	0	0	0	0	0	1	1	1	0	0	0	0	atypical nevus
47	0	1	0	1	1	1	1	1	1	1	1	1	0	1	1	0	0	0	0	0	0	0	0	0	0	0	0	0	atypical nevus
48	0	0	0	0	0	0	1	0	0	1	0	0	0	0	0	1	1	0	0	0	0	0	0	0	0	0	0	0	common nevus
49	0	1	0	1	2	1	0	0	1	2	0	0	0	0	0	1	0	0	0	0	0	1	1	1	0	0	0	0	melanoma
50	0	0	0	0	0	0	1	0	0	1	0	0	0	0	0	1	1	0	0	0	0	0	0	0	0	0	0	0	common nevus
51	0	1	0	1	1	1	1	0	1	0	1	1	0	1	1	0	1	0	0	0	0	0	0	1	0	0	0	0	atypical nevus
52	0	0	0	0	0	0	1	0	0	1	0	0	0	0	0	0	0	1	0	1	0	0	0	1	1	1	1	0	common nevus
53	0	0	0	0	0	0	1	0	0	1	0	0	0	0	0	1	1	0	0	1	0	0	0	1	1	1	0	0	common nevus
54	0	1	0	1	2	1	2	1	1	2	0	0	0	0	0	1	0	0	0	0	0	0	0	1	0	0	0	0	melanoma
55	0	0	0	0	0	0	0	0	1	2	0	0	0	0	0	1	0	0	0	0	0	0	0	1	0	0	0	0	melanoma
56	0	1	0	1	2	1	2	1	1	2	0	0	0	0	0	1	0	0	0	0	0	0	1	1	1	1	0	0	atypical nevus
57	0	0	0	0	0	0	1	0	1	2	0	0	0	0	0	1	0	0	0	0	0	0	0	0	0	0	0	0	atypical nevus
58	0	0	0	0	0	0	1	0	0	1	0	0	0	0	0	1	1	0	0	0	0	0	1	0	0	0	0	0	atypical nevus
59	0	0	0	0	0	0	1	0	0	1	0	0	0	0	0	1	0	0	0	0	0	0	0	1	1	1	0	0	atypical nevus
60	0	1	0	1	2	1	2	1	1	2	1	1	1	2	1	1	0	0	0	0	0	1	0	1	1	1	0	0	melanoma
61	0	0	0	0	0	0	1	0	0	0	0	0	0	0	0	1	0	0	0	0	0	0	0	0	0	0	0	0	common nevus
62	0	0	0	0	0	0	1	1	1	2	0	0	0	0	0	1	1	0	0	1	0	0	1	1	1	1	0	0	atypical nevus
63	0	0	0	0	0	0	1	0	0	0	0	0	0	0	0	1	1	0	0	1	0	0	0	1	1	1	1	0	common nevus
64	0	1	0	1	2	1	2	1	1	1	0	0	0	0	0	1	1	0	0	0	1	1	0	0	1	1	1	0	melanoma
65	0	0	0	0	0	0	1	0	0	1	0	0	0	0	0	1	0	1	0	0	0	0	0	1	1	1	1	0	common nevus
66	0	0	0	0	0	0	1	1	1	2	0	0	0	0	0	1	1	1	0	1	0	0	0	1	1	1	0	0	atypical nevus
67	1	1	0	1	2	1	2	1	1	0	1	1	0	2	1	1	0	0	0	0	0	1	1	1	1	1	0	0	melanoma
68	0	1	0	1	2	1	0	1	1	2	1	1	0	2	1	1	0	0	0	0	0	1	0	1	1	1	0	0	atypical nevus
69	0	1	0	1	1	1	1	1	1	1	1	1	0	1	1	1	1	0	0	1	0	0	0	1	0	0	0	0	atypical nevus
70	0	0	0	0	0	0	1	0	0	1	0	0	0	0	0	1	1	0	0	0	0	0	0	1	1	1	0	0	common nevus
71	0	0	0	0	0	0	1	0	0	1	0	0	0	0	0	1	1	0	0	0	0	0	0	0	0	0	0	0	common nevus
72	0	1	0	1	1	1	1	1	1	1	1	1	0	2	1	1	0	0	0	0	0	0	0	1	1	1	1	0	melanoma
73	0	1	0	1	1	1	1	0	0	1	0	0	0	0	0	1	1	1	0	1	0	0	0	1	1	1	0	0	common nevus
74	0	0	0	0	0	0	1	0	0	1	0	0	0	0	0	0	0	0	0	0	0	0	0	0	0	0	0	0	common nevus
75	0	1	0	1	2	1	2	1	1	2	1	1	0	2	1	1	1	1	1	1	0	0	0	1	1	1	0	0	melanoma
76	0	1	0	1	1	1	2	0	1	2	1	1	0	2	2	1	0	1	0	0	0	1	0	0	1	1	0	0	atypical nevus
77	0	1	0	1	2	1	2	1	1	2	0	0	0	0	0	1	1	0	0	1	0	0	0	1	1	1	0	0	atypical nevus
78	0	1	0	1	2	1	0	1	1	2	1	1	0	2	1	1	1	1	0	0	0	0	0	1	1	1	1	0	atypical nevus
79	0	0	0	0	0	0	1	1	1	0	1	1	0	1	1	1	1	0	0	0	0	0	0	1	0	0	0	0	atypical nevus
80	0	0	0	0	0	0	1	1	1	0	1	1	0	1	1	1	1	0	0	1	0	0	0	1	0	0	0	0	atypical nevus
81	0	1	0	1	1	1	2	1	1	2	1	1	0	2	1	1	1	0	0	0	0	1	0	1	0	0	0	0	atypical nevus
82	0	1	0	1	1	1	0	1	1	2	1	1	0	0	0	0	0	0	0	0	0	0	1	1	1	1	1	0	melanoma
83	0	0	0	0	0	0	1	0	1	0	1	1	0	1	1	1	0	0	0	0	0	0	0	0	0	0	0	0	atypical nevus
84	0	1	0	1	1	1	1	1	1	0	1	1	0	1	1	1	1	0	0	0	0	0	1	1	1	1	1	0	atypical nevus
85	0	1	0	1	1	1	1	0	1	0	1	1	0	2	1	1	0	0	0	0	0	0	1	1	1	1	1	0	atypical nevus
86	0	0	0	0	0	0	1	0	1	0	1	1	0	1	1	1	0	0	0	0	0	0	0	0	0	0	0	0	atypical nevus
87	0	1	0	1	1	1	1	0	0	0	0	0	0	0	0	1	0	0	0	0	0	0	0	0	0	0	0	0	atypical nevus
88	0	1	0	1	2	1	0	1	1	0	1	1	0	2	1	1	1	0	0	0	1	0	0	1	1	1	1	0	melanoma
89	0	1	0	1	1	2	0	1	1	2	0	0	0	0	0	1	0	0	0	0	0	0	0	0	1	1	1	0	atypical nevus
90	0	1	0	1	1	2	1	0	1	0	0	0	0	0	0	1	0	0	0	0	0	1	1	1	0	0	0	0	atypical nevus
91	0	1	0	1	1	1	1	0	0	0	0	0	0	0	0	1	0	0	0	0	0	0	1	1	1	1	0	0	common nevus
92	0	1	0	1	1	1	1	0	1	0	1	1	0	1	1	1	0	0	0	0	0	0	1	1	1	1	0	0	common nevus
93	0	1	0	0	0	0	1	0	0	0	0	0	0	0	0	1	1	0	0	0	0	0	1	1	1	1	1	0	common nevus
94	0	0	0	0	0	0	1	0	1	1	1	1	0	1	1	1	1	0	0	0	0	0	1	1	1	1	1	0	atypical nevus
95	0	0	0	0	0	0	1	0	1	1	1	1	0	1	1	1	1	1	0	0	0	0	1	1	1	1	1	0	atypical nevus
96	0	1	0	1	2	1	0	1	1	0	1	1	0	2	1	1	0	0	0	0	1	1	1	1	1	1	1	0	melanoma
97	0	1	0	1	0	1	1	1	1	0	1	1	0	1	2	1	0	1	0	0	0	0	0	1	0	0	0	0	atypical nevus
98	0	1	0	1	1	1	1	0	0	1	0	0	0	0	0	1	0	0	0	0	0	0	0	0	0	0	0	0	atypical nevus
99	0	1	0	1	2	1	1	1	1	0	1	1	0	2	1	0	0	0	0	0	0	0	0	0	0	0	0	0	atypical nevus
100	0	1	0	1	1	2	1	1	1	0	1	1	0	1	2	1	1	0	0	1	0	0	0	1	1	1	1	0	atypical nevus
101	0	1	0	1	2	2	2	1	1	0	1	1	0	2	2	1	0	0	0	0	0	0	0	1	1	1	0	0	melanoma
102	0	1	0	1	1	1	1	1	1	1	1	1	0	1	1	1	1	0	0	0	0	0	1	1	1	1	1	0	atypical nevus
103	0	1	0	1	1	1	1	0	0	0	0	0	0	0	0	1	0	0	0	0	0	0	0	1	1	1	1	0	atypical nevus
104	0	1	0	1	2	2	2	1	1	0	1	1	0	2	2	1	0	0	0	0	1	1	1	1	1	1	1	0	melanoma
105	0	1	0	1	2	2	2	1	1	0	1	1	1	2	2	1	0	0	0	0	1	1	1	1	1	1	1	0	melanoma
106	0	0	0	0	0	0	1	0	1	0	1	1	0	1	2	1	0	0	0	0	0	0	0	0	0	0	0	0	atypical nevus
107	0	1	0	1	1	1	1	0	1	1	1	1	0	1	1	1	0	0	0	0	0	0	1	1	0	0	0	0	atypical nevus
108	1	1	1	1	1	1	0	1	1	0	1	1	0	2	2	1	0	0	0	0	1	0	1	1	1	1	0	0	melanoma
109	0	1	0	1	2	1	1	1	1	0	1	1	0	2	2	1	0	1	0	1	0	0	1	1	1	1	1	0	atypical nevus
110	0	1	0	1	2	2	2	1	1	0	1	1	1	2	1	1	1	0	0	0	1	1	1	1	1	1	1	0	melanoma
